# Supplementary material for: Understanding the Dosage-Dependent Role of Dicer1 in Thyroid Tumorigenesis
Source: Int J Mol Sci. 2024 Oct 4;25(19):10701. doi: 10.3390/ijms251910701 (PMC11476720; doi:10.3390/ijms251910701)
Supplement: Supplementary file 1 [file ijms-25-10701-s001.zip]

Archive with 1 entries (1 files):
- ijms-3156242-supplementary.pdf
